# Supplementary material for: Utility of registries for post-marketing evaluation of medicines. A survey of Swedish health care quality registries from a regulatory perspective
Source: Ups J Med Sci. 2017 Mar 3;122(2):136–47. doi: 10.1080/03009734.2017.1285837 (PMC5441374; doi:10.1080/03009734.2017.1285837)
Supplement: Supplemental data [file IUPS_A_1285837_SM2463.zip]

Archive with 3 entries (2 files):
- IUPS #1285837/IUPS _1285837 Feltelius Suppl MPA Quality Registry Questionnaire.pdf
- IUPS #1285837/IUPS _1285837 Feltelius Suppl Table_Publications of regulatory significance.docx
- IUPS #1285837/
